# Supplementary material for: Prevalence of Type 2 Diabetes in South Africa: A Systematic Review and Meta-Analysis
Source: Int J Environ Res Public Health. 2021 May 30;18(11):5868. doi: 10.3390/ijerph18115868 (PMC8199430; doi:10.3390/ijerph18115868)
Supplement: Supplementary file 1 [file ijerph-18-05868-s001.zip]

Archive with 1 entries (1 files):
- ijerph-1212806-supplementary.pdf
